# Supplementary material for: Development and Validation of a Pathomics Model for Prognosis Prediction in Neoadjuvant Therapy‐Treated Breast Cancer: A Retrospective, Multicenter Study
Source: MedComm (2020). 2026 Jul 2;7(7):e70826. doi: 10.1002/mco2.70826 (PMC13329266; doi:10.1002/mco2.70826)
Supplement: Supplementary file 2 — Table S2 The corresponding risk values for each case predicted by CIOPMOS (Table S2A) and CIOPMDFS (Table S2B) on validation cohort 1. [file MCO2-7-e70826-s002.xls]

## Sheet: Table S2A-OS
TABLE S2A. The corresponding risk values for each case predicted by CIOPMOS on validation cohort 1.
Patient code	Event	Time (months)	Risk_score
1507394	FALSE	102	0.10584
1503347	FALSE	101	0.494082
1506949	FALSE	88	0.252982
1712188	FALSE	77	0.254941
1714007	FALSE	67	0.200465
1715420	TRUE	41	0.352775
1807001	FALSE	61	0.340632
1811497	FALSE	63	0.151992
1813113	FALSE	56	0.292649
1814445	FALSE	62	0.267282
1828582	TRUE	20	0.810514
1600017	FALSE	102	0.122629
1902104	FALSE	56	0.205597
1903975	FALSE	52	0.229657
1907636	FALSE	54	0.0943938
1401846	FALSE	123	0.366269
1407252	FALSE	113	0.234401
1407604	FALSE	31	0.231309
1412179	TRUE	38	0.769253
1417242	FALSE	104	0.283288
1417866	TRUE	31	0.545245
1428885	FALSE	61	0.667449
1422395	TRUE	39	1
1503463	FALSE	61	0.370683
1607762	FALSE	98	0.196903
1502383	FALSE	102	0.460578
1507722	FALSE	103	0.110783
1505862	FALSE	60	0.109441
1510599	TRUE	47	0.513671
1528157	FALSE	97	0.239758
1518017	TRUE	32	0.510863
1510803	FALSE	76	0.0904895
1517982	FALSE	91	0.34752
1516477	FALSE	61	0.44758
1522562	FALSE	63	0.324385
1523469	FALSE	60	0.167865
1522872	FALSE	91	0.295107
1524566	TRUE	73	0.700179
1523986	FALSE	94	0.0383453
1601620	FALSE	93	0.487311
1613723	FALSE	60	0.173692
1600563	FALSE	92	0.284558
1603937	FALSE	78	0.330398
1605784	FALSE	83	0.303313
1605480	FALSE	61	0.148045
1608870	FALSE	60	0.343072
1609524	FALSE	86	0.731991
1610305	FALSE	86	0.306369
1623742	TRUE	32	0.615962
1624063	FALSE	85	0.534869
1624127	FALSE	60	0.282953
1624135	FALSE	88	0.366126
1624406	FALSE	60	0.0690701
1624343	TRUE	59	0.675196
1612881	FALSE	65	0.171913
1711557	FALSE	54	0.27383
1701804	FALSE	79	0.109648
1704698	TRUE	39	0.854271
1705199	FALSE	74	0.239865
1708126	FALSE	59	0.274891
1708546	FALSE	60	0.35254
1708960	FALSE	60	0.415091
1710642	FALSE	61	0.0629251
1711750	FALSE	77	0.151778
1715234	FALSE	75	0.0668991
1712924	FALSE	62	0.0926995
1712911	FALSE	60	0.247566
1716260	FALSE	60	0.191678
1723069	FALSE	61	0.141202
1717720	FALSE	58	0.218681
1719017	FALSE	61	0.0881437
1720104	FALSE	74	0.227691
1727823	FALSE	63	0.39256
1724178	FALSE	74	0.129268
1817156	FALSE	65	0.129842
1728468	TRUE	58	0.525506
1728860	TRUE	29	0.764953
1800620	TRUE	27	0.645957
1802406	TRUE	60	0.310427
1802988	FALSE	66	0.044652
1803680	FALSE	64	0.0225364
1804008	FALSE	65	0.109757
1804116	FALSE	78	0.0758106
1804800	FALSE	64	0.375455
1805748	FALSE	68	0.105977
1806992	FALSE	64	0.16727
1604488	FALSE	52	0.423036
1808903	FALSE	63	0
1810765	FALSE	63	0.241218
1812881	FALSE	64	0.333061
1814823	FALSE	64	0
1815444	FALSE	63	0.34713
1826827	FALSE	67	0.428559
1817599	FALSE	64	0.411834
1818721	FALSE	63	0.425406
1818934	TRUE	48	0.524972
1819645	TRUE	38	0.439962
1820661	TRUE	21	0.788221
1821456	FALSE	65	0.350754
1824666	FALSE	65	0.225394
1825037	FALSE	66	0.158406
1825206	FALSE	59	0.128723
1825130	FALSE	66	0.118523
1825239	FALSE	66	0.455774
1825654	FALSE	66	0.0140467
1826765	FALSE	63	0.187891
1827240	TRUE	52	0.384995
1827974	FALSE	65	0.219136
1828391	FALSE	66	0.322618
1827895	FALSE	58	0.183484
1828062	FALSE	59	0.116127
1828050	TRUE	41	0.47863
1828529	FALSE	67	0.209444
1828815	FALSE	65	0.364359
1830328	FALSE	66	0.399003
1830367	FALSE	66	0.379666
1900114	FALSE	66	0.109572
1901001	FALSE	66	0.241964
1901674	FALSE	60	0.225933
1901772	FALSE	65	0.0631813
1901858	FALSE	63	0.0584496
1902719	FALSE	65	0.336717
1903183	FALSE	66	0.12258
1903141	FALSE	63	0.0514733
1903909	FALSE	65	0.209561
1905427	FALSE	65	0.0803897
1905949	FALSE	66	0.368408
1905868	FALSE	65	0.0539098
1906279	FALSE	66	0.216937
1906618	FALSE	56	0.192003
1907798	FALSE	53	0.112599
1907640	FALSE	54	0.0203754
1908045	FALSE	52	0.545944
1408635	FALSE	9	0.0520686
1908564	FALSE	65	0.0288651
1908546	FALSE	54	0.290264
1910026	FALSE	52	0.236769
1910407	FALSE	64	0.196749
1910542	FALSE	52	0.377915
1910364	FALSE	51	0.295594
1911995	FALSE	51	0.135056
1912390	FALSE	52	0.271401

## Sheet: Table S2B-DFS
TABLE S2B. The corresponding risk values for each case predicted by CIOPMDFS on validation cohort 1.
ID	Event	Time (months)	Risk_score
1507394	TRUE	22	0.711967
1503347	FALSE	101	0.180789
1506949	FALSE	88	0.197578
1712188	FALSE	77	0.0215027
1714007	FALSE	67	0.055235
1715420	FALSE	41	0.0996418
1807001	FALSE	61	0.080827
1811497	FALSE	63	0.016127
1813113	FALSE	56	0.0762672
1814445	FALSE	62	0.080683
1828582	FALSE	20	0.326764
1600017	FALSE	102	0.0251312
1902104	FALSE	56	0.0174709
1903975	FALSE	52	0.0400151
1907636	FALSE	54	0.142925
1401846	FALSE	123	0.0632601
1407252	FALSE	113	0.175381
1407604	FALSE	31	0.0312461
1412179	TRUE	25	0.700913
1417242	FALSE	104	0.203231
1417866	FALSE	31	0.372303
1428885	FALSE	61	0.326744
1422395	TRUE	33	0.23147
1503463	FALSE	61	0.175573
1607762	FALSE	98	0.0803326
1502383	FALSE	102	0.1687
1507722	FALSE	103	0
1505862	FALSE	60	0.0603418
1510599	FALSE	47	0.0240465
1528157	FALSE	97	0.0520768
1518017	FALSE	32	0.253291
1510803	FALSE	76	0.0495233
1517982	FALSE	91	0.0177397
1516477	FALSE	61	0.100103
1522562	FALSE	63	0.343574
1523469	FALSE	60	0.0131032
1522872	FALSE	91	0.0188148
1524566	TRUE	26	0.545851
1523986	FALSE	94	0.0144471
1601620	FALSE	93	0.128728
1613723	FALSE	60	0.215795
1600563	FALSE	92	0.0873258
1603937	FALSE	78	0.43683
1605784	FALSE	83	0.290199
1605480	FALSE	61	0.0597371
1608870	FALSE	60	0.209622
1609524	FALSE	86	0.383422
1610305	FALSE	86	0.270042
1623742	FALSE	32	0.148368
1624063	FALSE	85	0.184069
1624127	TRUE	60	0.357138
1624135	FALSE	88	0.130629
1624406	FALSE	60	0
1624343	TRUE	51	0.477898
1612881	TRUE	30	0.407237
1711557	FALSE	54	0.136505
1701804	FALSE	79	0.186827
1704698	TRUE	31	0.488446
1705199	FALSE	74	0.507524
1708126	FALSE	59	0.211868
1708546	FALSE	60	0.108313
1708960	FALSE	60	0.433021
1710642	FALSE	61	0.0134392
1711750	FALSE	77	0.1778
1715234	FALSE	75	0.0108857
1712924	FALSE	62	0.0602362
1712911	FALSE	60	0.343334
1716260	FALSE	60	0
1723069	FALSE	61	0.151453
1717720	TRUE	58	0.13288
1719017	FALSE	61	0.0470371
1720104	FALSE	74	0.0274063
1727823	TRUE	6	0.84751
1724178	FALSE	74	0.216879
1817156	FALSE	65	0.0659191
1728468	TRUE	28	0.86464
1728860	FALSE	29	0.121706
1800620	FALSE	27	0.0908295
1802406	FALSE	60	0.179576
1802988	FALSE	66	0.0144471
1803680	FALSE	64	0.031918
1804008	FALSE	65	0.0880745
1804116	FALSE	78	0.0453572
1804800	FALSE	64	0.0378216
1805748	FALSE	68	0.0232497
1806992	FALSE	64	0.0692117
1604488	FALSE	52	0.176087
1808903	FALSE	63	0
1810765	FALSE	63	0.155808
1812881	FALSE	64	0.0879881
1814823	FALSE	64	0
1815444	FALSE	63	0.0785999
1826827	TRUE	67	0.258205
1817599	FALSE	64	0.0853195
1818721	FALSE	63	0.0488418
1818934	FALSE	48	0.0141111
1819645	TRUE	21	0.198189
1820661	FALSE	21	0.181026
1821456	FALSE	65	0
1824666	FALSE	65	0.0599291
1825037	FALSE	66	0
1825206	FALSE	59	0.0679014
1825130	FALSE	66	0
1825239	FALSE	66	0.0724275
1825654	FALSE	66	0
1826765	FALSE	63	0.233438
1827240	FALSE	52	0.0773424
1827974	FALSE	65	0.0299021
1828391	FALSE	66	0.0765072
1827895	FALSE	58	0.0144471
1828062	FALSE	59	0
1828050	TRUE	12	0.698667
1828529	TRUE	7	0.57731
1828815	FALSE	65	0.12915
1830328	FALSE	66	0.246407
1830367	TRUE	25	0.670317
1900114	FALSE	66	0.0174709
1901001	FALSE	66	0.0137079
1901674	FALSE	60	0.0649783
1901772	FALSE	65	0.0096762
1901858	FALSE	63	0.0129016
1902719	FALSE	65	0.179874
1903183	FALSE	66	0
1903141	FALSE	63	0.0930662
1903909	FALSE	65	0
1905427	FALSE	65	0
1905949	FALSE	66	0.335749
1905868	FALSE	65	0.0147831
1906279	FALSE	66	0.190999
1906618	FALSE	56	0.0857083
1907798	FALSE	53	0.079795
1907640	FALSE	54	0.156118
1908045	TRUE	12	1
1408635	FALSE	9	0
1908564	FALSE	65	0.0228466
1908546	FALSE	54	0.0593627
1910026	FALSE	52	0
1910407	FALSE	64	0.121389
1910542	FALSE	52	0.0855787
1910364	FALSE	51	0.0708916
1911995	FALSE	51	0.00940741
1912390	FALSE	52	0.106371
