# Supplementary material for: Development and Validation of a Pathomics Model for Prognosis Prediction in Neoadjuvant Therapy‐Treated Breast Cancer: A Retrospective, Multicenter Study
Source: MedComm (2020). 2026 Jul 2;7(7):e70826. doi: 10.1002/mco2.70826 (PMC13329266; doi:10.1002/mco2.70826)
Supplement: Supplementary file 3 — Table S3 The corresponding risk values for each case predicted by CIOPMOS (Table S3A) and CIOPMDFS (Table S3B) on validation cohort 2. [file MCO2-7-e70826-s001.xls]

## Sheet: Table S3A-OS
TABLE S3A. The corresponding risk values for each case predicted by CIOPMOS on validation cohort 2.
Patient code	Event	Time (months)	Risk_score
N18022	FALSE	88	0.20201
N61320	TRUE	59	0.14166
N77232	FALSE	68	0.802338
N67107	FALSE	71	0.520709
N53896	FALSE	76	0.118907
N62702	FALSE	73	0.0216927
N62714	FALSE	73	0.178247
N63895	FALSE	72	0.0395087
N80079	FALSE	67	0.00561049
N63511	FALSE	72	0.564833
N51171	TRUE	11	0.620183
P07919	FALSE	67	0.0377438
N79731	FALSE	67	0.053381
N74395	FALSE	66	0.064074
N08569	FALSE	92	0.0301985
N08453	FALSE	93	0.0620061
N09507	FALSE	92	0.00823279
N08567	FALSE	91	0.0894622
N12701	FALSE	91	0.0355986
N06660	FALSE	91	0.0603601
N08291	FALSE	89	0.131156
N19395	TRUE	11	0.500532
N24803	FALSE	85	0.00378098
N26034	FALSE	84	0.00451279
N27734	FALSE	85	0.0951038
N29387	FALSE	83	0.0381322
N36395	FALSE	81	0.101881
N32194	FALSE	84	0.0242192
N36981	TRUE	59	0.158332
N38123	FALSE	79	0.212621
N38744	FALSE	80	0.0471908
N38802	FALSE	81	0.0399039
N43766	FALSE	78	0.285326
N74084	FALSE	71	0.0635117
N55112	FALSE	63	0.09282
N49842	FALSE	79	0.371452
N51071	FALSE	77	0.0953784
N53048	FALSE	76	0.487446
N53759	FALSE	77	0.0269104
N54172	FALSE	75	0.0603601
N54299	FALSE	76	0.180507
N66914	FALSE	72	0.0689712
N54581	FALSE	76	0.0377692
N54860	FALSE	71	0.0762731
N56129	FALSE	77	0.141736
N56520	FALSE	75	0.246696
N69671	FALSE	70	0.101134
N58671	FALSE	73	0.0958346
N58692	FALSE	73	0.00209087
N61023	TRUE	37	0.299371
N75396	FALSE	68	0.552771
N62242	FALSE	73	0.109091
N64746	FALSE	71	0.116881
N66023	FALSE	72	0.0190158
N66683	FALSE	66	0.031561
N81397	FALSE	66	0.0841445
N67226	FALSE	71	0.370587
N67232	TRUE	15	0.448322
N68404	FALSE	69	0.610051
N68424	FALSE	70	0.0217624
N84590	FALSE	65	0.348977
N83948	FALSE	65	0.145509
N68981	TRUE	15	0.696265
N74083	FALSE	69	0.0613598
N69439	FALSE	71	0.143562
N87266	FALSE	64	0.113957
N70110	FALSE	71	0.0467047
N70933	FALSE	70	0.0324084
N77082	FALSE	67	0.0238707
N77561	FALSE	68	0.252991
N90199	FALSE	63	0.0241353
N93197	FALSE	63	0.153393
N93221	FALSE	63	0.099237
N91363	FALSE	63	0.0913302
N92618	FALSE	63	0.0956408
N79347	FALSE	66	0.0543538
N79465	FALSE	66	0.417984
N77233	FALSE	68	0.355002
N81843	FALSE	66	0
N81896	FALSE	66	0.0826518
N85262	FALSE	65	0.309732
N96399	TRUE	20	0.437188
N99850	FALSE	63	0.105381
N97220	FALSE	62	0.00878164
N85518	FALSE	66	0.0538747
N79957	FALSE	66	0.0202732
N95583	FALSE	62	0.485528
N85679	FALSE	64	0.000415797
N87734	FALSE	65	0.0608255
N89442	FALSE	64	0.0412603
N89789	FALSE	66	0.02834
N96544	FALSE	62	0.0308083
N98967	FALSE	61	0.0295161
N99999	FALSE	61	0.271041
N89794	TRUE	21	0.279426
N91004	FALSE	64	0.108921
N91229	FALSE	64	0.0242018
N92196	FALSE	65	0.168858
N99216	FALSE	61	0.0346997
P01128	FALSE	62	0.122011
N99403	FALSE	60	0.026267
N92828	FALSE	63	0.0560302
N33125	FALSE	82	0.371743
N88050	FALSE	64	0.0876253
N93110	TRUE	16	0.643758
N90869	FALSE	63	0.0674943
N94913	TRUE	25	0.568762
N54449	FALSE	80	0.0100187
N94931	FALSE	61	0.559339
N95417	FALSE	63	0.00585443
N97936	FALSE	63	0.0607582
M36553	TRUE	47	0.11829
N98246	FALSE	61	0.0122141
N98388	TRUE	11	0.622569
P06531	TRUE	13	0.413597
P13706	FALSE	57	0.174774
P00645	FALSE	60	0.0309076
P00793	FALSE	61	0.0303815
P00822	FALSE	61	0.00530557
P12548	FALSE	57	0.0597122
P01426	FALSE	59	0.14745
P02290	FALSE	59	0.133601
P07808	FALSE	59	0.0473698
P08074	FALSE	57	0.023427
P09044	TRUE	14	0.627951
P09045	FALSE	57	0.109325
N43891	FALSE	78	0.00996805
P15021	FALSE	56	0.00878164
P11173	TRUE	19	0.878741
P13375	FALSE	56	0.149715
P15336	FALSE	56	0.0439552
P12162	FALSE	59	0.540843
P15486	FALSE	56	0.112387
P12927	TRUE	27	0.475136
P13890	FALSE	56	0.0243127
P15978	FALSE	56	0.00407481
N51937	FALSE	76	0.150721
P17052	FALSE	56	0.00548853
N44411	FALSE	78	0.0134718
P18375	FALSE	56	0.00530557
N57621	TRUE	15	1
P21146	FALSE	63	0.0852157
P15034	FALSE	58	0.155236

## Sheet: Table S3B-DFS
TABLE S3B. The corresponding risk values for each case predicted by CIOPMDFS on validation cohort 2.
ID	Event	Time (months)	Risk_score
N18022	FALSE	88	0.263694
N61320	TRUE	44	0.200416
N77232	FALSE	68	0.352681
N67107	FALSE	71	0.178565
N53896	FALSE	76	0.140002
N62702	FALSE	73	0.049214
N62714	FALSE	73	0.112415
N63895	FALSE	72	0.159167
N80079	FALSE	67	0.0327204
N63511	FALSE	72	0.157308
N51171	TRUE	4	0.532158
P07919	TRUE	55	0.292246
N79731	FALSE	67	0.0822038
N74395	FALSE	66	0.176987
N08569	FALSE	92	0.0592885
N08453	FALSE	93	0.205876
N09507	FALSE	92	0.0125966
N08567	TRUE	42	0.332026
N12701	FALSE	91	0.0553039
N06660	FALSE	91	0.0333728
N08291	FALSE	89	0.0788956
N19395	FALSE	11	0.209877
N24803	FALSE	85	0.00931502
N26034	FALSE	84	0.0988603
N27734	FALSE	85	0.0522365
N29387	FALSE	83	0.0782769
N36395	FALSE	81	0.127816
N32194	FALSE	84	0.0696851
N36981	FALSE	59	0.10034
N38123	FALSE	79	0.262807
N38744	FALSE	80	0.0535284
N38802	FALSE	81	0.0915208
N43766	TRUE	62	0.317743
N74084	FALSE	71	0.0499404
N55112	FALSE	63	0.0310708
N49842	FALSE	79	0.16323
N51071	FALSE	77	0.0845136
N53048	FALSE	76	0.0933332
N53759	FALSE	77	0.0445243
N54172	FALSE	75	0.0442595
N54299	FALSE	76	0.0530428
N66914	FALSE	72	0.0596586
N54581	FALSE	76	0.063355
N54860	FALSE	71	0.0576234
N56129	FALSE	77	0.145317
N56520	TRUE	35	0.383393
N69671	FALSE	70	0.101961
N58671	FALSE	73	0.0307151
N58692	FALSE	73	0.0110918
N61023	TRUE	19	0.717239
N75396	FALSE	68	0.190803
N62242	TRUE	46	0.189794
N64746	FALSE	71	0.0990837
N66023	FALSE	72	0.0859326
N66683	FALSE	66	0.0551721
N81397	FALSE	66	0.0543321
N67226	TRUE	25	0.505897
N67232	FALSE	11	0.38725
N68404	FALSE	8	0.324812
N68424	FALSE	70	0.0692333
N84590	FALSE	65	0.0604668
N83948	TRUE	32	0.201481
N68981	TRUE	10	0.463955
N74083	TRUE	38	0.26834
N69439	FALSE	71	0.060089
N87266	FALSE	44	0.117821
N70110	FALSE	71	0.372324
N70933	TRUE	58	0.252713
N77082	FALSE	67	0.0431754
N77561	FALSE	68	0.341608
N90199	FALSE	63	0.0352814
N93197	FALSE	63	0.0562134
N93221	FALSE	63	0.0599747
N91363	FALSE	63	0.0371666
N92618	TRUE	53	0.259085
N79347	FALSE	66	0.0820142
N79465	TRUE	51	0.510988
N77233	FALSE	68	0.0707789
N81843	FALSE	66	0.0883307
N81896	FALSE	66	0.215004
N85262	FALSE	65	0.0517107
N96399	FALSE	20	0.315051
N99850	FALSE	63	0.214449
N97220	FALSE	62	0.0196077
N85518	FALSE	66	0.00436635
N79957	FALSE	66	0.0508655
N95583	FALSE	62	0.446233
N85679	FALSE	64	0.0782905
N87734	FALSE	65	0.0695539
N89442	TRUE	40	0.285635
N89789	FALSE	66	0.0914052
N96544	FALSE	62	0.04439
N98967	FALSE	61	0.0447697
N99999	FALSE	61	0.251288
N89794	TRUE	16	0.376859
N91004	FALSE	64	0
N91229	FALSE	64	0.161499
N92196	FALSE	65	0.130574
N99216	FALSE	61	0.0644534
P01128	TRUE	26	0.491889
N99403	FALSE	60	0.0352658
N92828	FALSE	63	0.0774246
N33125	FALSE	82	0.0539192
N88050	FALSE	64	0.00687087
N93110	FALSE	16	0.150372
N90869	FALSE	63	0.062835
N94913	TRUE	19	0.751056
N54449	TRUE	64	0.16388
N94931	FALSE	61	0.200864
N95417	TRUE	54	0.0922524
N97936	FALSE	63	0.101137
M36553	TRUE	32	0.19506
N98246	FALSE	61	0.0182113
N98388	TRUE	10	0.501609
P06531	TRUE	10	0.730622
P13706	FALSE	57	0.0923543
P00645	FALSE	60	0.0615963
P00793	FALSE	61	0.141403
P00822	FALSE	61	0.0748882
P12548	FALSE	57	0.0543191
P01426	FALSE	59	0.0975827
P02290	FALSE	59	0.249671
P07808	TRUE	25	0.508577
P08074	FALSE	57	0.101524
P09044	TRUE	9	0.778375
P09045	FALSE	57	0.0411707
N43891	FALSE	78	0.0548443
P15021	FALSE	56	0.077011
P11173	TRUE	17	1
P13375	FALSE	56	0.146633
P15336	FALSE	56	0.138703
P12162	FALSE	59	0.113521
P15486	TRUE	33	0.42262
P12927	FALSE	27	0.0898822
P13890	FALSE	56	0.0590879
P15978	FALSE	56	0.0861546
N51937	FALSE	76	0.0457137
P17052	FALSE	56	0.0155413
N44411	FALSE	78	0.0727369
P18375	FALSE	56	0.0351594
N57621	TRUE	10	0.588274
P21146	FALSE	63	0.119609
P15034	TRUE	20	0.388535
